# Supplementary material for: Identifying potential biomarkers for early evaluating mechanical compression injuries to skeletal muscle through proteomic analysis: A rat model
Source: PLoS One. 2025 May 27;20(5):e0324706. doi: 10.1371/journal.pone.0324706 (PMC12111613; doi:10.1371/journal.pone.0324706)
Supplement: S1 File — (XLSX) [file pone.0324706.s001.xlsx]

## Sheet: Sheet1
Accession Number	Gene	Protein description	SvsM FC
A6JIE5	Apobec2	Apolipoprotein B mRNA editing enzyme catalytic subunit 2	6.18796
D3ZHA7	LOC120093525	Myosin light chain 6B	5.06323
A0A0G2JXY8	Tg	Thyroglobulin	4.13908
G3V7U0	Csrp3	Cysteine and glycine rich protein 3	3.84051
A0A8L2Q996	Eef1a2	Elongation factor 1-alpha	3.71802
P50115	S100a8	Protein S100-A8	3.67523
A0A8I6A4Q5	Tnnc1	Troponin C1, slow skeletal and cardiac type	3.60305
G3V6F1	Mybph	Myosin binding protein H	3.07867
Q9ER30	Klhl41	Kelch-like protein 41	3.00967
D3ZM27	Ankrd2	Ankyrin repeat domain 2	2.98167
A0A8L2Q6S9	Car3	Carbonic anhydrase	2.93573
Q9QZ76	Mb	Myoglobin	2.91446
A0A8I6A320	Nudt16l1	Nudix hydrolase 16 like 1	2.83017
P0DMW0	Hspa1a	Heat shock 70 kDa protein 1A	2.59452
A0A8I5ZMA0	Flnc	Filamin C	2.59022
P18437	Hmgn2	Non-histone chromosomal protein HMG-17	2.59018
A0A0G2KBC7	Pfkm	ATP-dependent 6-phosphofructokinase	2.58877
A0A8I6ARI8	Qdpr	Quinoid dihydropteridine reductase	2.58834
A0A0G2K5F1	Macrod1	Mono-ADP ribosylhydrolase 1	2.46011
A0A8I5ZK93	Rabggta	Geranylgeranyl transferase type-2 subunit alpha	2.43135
A0A0G2JSV0	Ndrg2	Protein NDRG2	2.39929
A0A0H2UI21	Crat	Carnitine O-acetyltransferase	2.39899
A0A8I6A988	Myl11	Myosin light chain, phosphorylatable, fast skeletal muscle	2.30574
A0JPQ4	Trim72	Tripartite motif-containing protein 72	2.30321
A0A0G2K1M8	Prep	Prolyl endopeptidase	2.30049
D3ZAP9	Gpd1l1	Glycerol-3-phosphate dehydrogenase [NAD(+)]	2.27262
A0A8I6AD00	Akr1c14	Aldo-keto reductase family 1, member C14	2.27161
F1LUD9	Lrrc20	Leucine rich repeat containing 20	2.25818
A0A8I6ANC1	Des	Desmin	2.19268
D4AEH9	Agl	Glycogen debranching enzyme	2.17831
A0A8I5ZYR5	Lancl1	LanC like 1	2.16995
A0A8I6AGJ8	Fkbp3	peptidylprolyl isomerase	2.14571
A0A8I6A5K0	Lgals1	Galectin	2.11284
C9WPN6	Eif2s3y	Eukaryotic translation initiation factor 2 subunit 3, Y-linked	2.10934
B2RZ37	Reep5	Receptor expression-enhancing protein 5	2.09257
A0A8I6AC70	Camk2g	calcium/calmodulin-dependent protein kinase	2.09244
D3ZDU5	Pfn2	Profilin	2.08006
A0A8I5ZYB9	Lrrc32	Leucine rich repeat containing 32	2.06661
A0A0G2JXT3	Fdps	Farnesyl pyrophosphate synthase	2.06564
M0RC66	Ak1	Adenylate kinase isoenzyme 1	2.05568
A0A8I6A6S8	Abca17	ATP-binding cassette, subfamily A (ABC1), member 17	2.04271
A0A8I5ZR19	Alpk3	Alpha-kinase 3	2.01942
P24155	Thop1	Thimet oligopeptidase	1.98626
A0A0G2KAZ7	Hnrnpdl	Heterogeneous nuclear ribonucleoprotein D-like	1.98461
A0A8I6AHF8	Pgm5	Phosphoglucomutase 5	1.98376
A0A8L2URI1	Fis1	Mitochondrial fission 1 protein	1.97447
P62804	H4c2	Histone H4	1.96299
A0A8L2QBI2	Etfa	Electron transfer flavoprotein subunit alpha	1.94595
M0RC65	Cfl2	Cofilin 2	1.93613
P62907	Rpl10a	Large ribosomal subunit protein uL1	1.91437
A0A0G2JYM0	Ldb3	LIM domain binding 3	1.91411
A0A0G2JUP3	Obscn	non-specific serine/threonine protein kinase	1.90496
A0A140TAD5	Chid1	Chitinase domain containing 1	1.9049
M0R757	LOC100360413	Elongation factor 1-alpha	1.90183
A0A8L2QCV1	Eno1	phosphopyruvate hydratase	1.90014
A0A8I6A2Z4	RGD1566093	Similar to Fusion (involved in t(12;16) in malignant liposarcoma)	1.90003
P41562	Idh1	Isocitrate dehydrogenase [NADP] cytoplasmic	1.88713
A0A8I5ZYW1	Prdx6	Peroxiredoxin-6	1.87586
A0A8I5ZUS3	Qars1	glutamine--tRNA ligase	1.85793
A0A8I5ZZL0	Ssb	Small RNA binding exonuclease protection factor La	1.85613
A0A8I6GHZ0	AC094647.1	Similar to Aldo-keto reductase family 1, member B8	1.84897
P30713	Gstt2	Glutathione S-transferase theta-2	1.84125
F7F888	Mta2	Metastasis associated 1 family, member 2	1.82868
F1LVV4	Rcc2	Regulator of chromosome condensation 2	1.82783
Q6Q0N1	Cndp2	Cytosolic non-specific dipeptidase	1.82481
Q641Y8	Ddx1	ATP-dependent RNA helicase DDX1	1.8075
A0A8I5ZTF9	Akr1b1	Aldo-keto reductase family 1 member B	1.80665
D3ZD73	Ddx6	DEAD-box helicase 6	1.80248
P40329	Rars1	Arginine--tRNA ligase, cytoplasmic	1.80151
A0A0G2K7X3	Nucks1	Nuclear casein kinase and cyclin-dependent kinase substrate 1	1.80047
A0A8L2R3Z2	Lmod1	Leiomodin 1	1.78565
A0A8I5ZLC2	Aco1	Aconitase 1	1.78399
A0A8I5ZYZ8	Ube2m	Ubiquitin-conjugating enzyme E2M	1.78062
Q304F3	Tnnc2	Skeletal troponin C	1.7744
A0A8I6AHK9	Urod	Uroporphyrinogen decarboxylase	1.77404
O35543	Hpgds	Hematopoietic prostaglandin D synthase	1.77062
Q5RK30	Sbds	Ribosome maturation protein SBDS	1.76952
A0A0G2JVL8	Iars1	isoleucine--tRNA ligase	1.76764
A0A8I6GIB7	ENSRNOG00000069536	Profilaggrin	1.76591
A0A8I5ZQ29	Pank4	4'-phosphopantetheine phosphatase	1.75635
A0A8I6AEG7	Eef1b2	Eukaryotic translation elongation factor 1 beta 2	1.75416
P63269	Actg2	Actin, gamma-enteric smooth muscle	1.74985
A0A0G2JZH0	Cab39	Calcium binding protein 39	1.74708
P63326	Rps10	Small ribosomal subunit protein eS10	1.7451
G3V632	Stx2	Syntaxin 2	1.7413
G3V8G2	Psmd5	26S proteasome non-ATPase regulatory subunit 5	1.73125
A0A8I6AF07	Cab39l	Calcium binding protein 39-like	1.73106
A0A0G2JZJ1	Psmd14	Proteasome 26S subunit, non-ATPase 14	1.72132
A0A8I6AVX1	LOC685311	Similar to Histidine triad nucleotide-binding protein 1 (Adenosine 5-monophosphoramidase) (Protein kinase C inhibitor 1) (Protein kinase C-interacting protein 1) (PKCI-1)	1.71981
M0RCF7	Myot	Myotilin	1.71324
A0A8I6ADF3	Trim28	Tripartite motif-containing 28	1.71312
F7EMB2	Rtraf	RNA transcription, translation and transport factor protein	1.71279
A0A0G2JWK7	Tagln	Transgelin	1.71203
A0A8I6G7D4	Eif3c	Eukaryotic translation initiation factor 3 subunit C	1.70319
A0A8L2R918	Adrm1	Adhesion regulating molecule 1	1.7021
P43138	Apex1	DNA-(apurinic or apyrimidinic site) endonuclease	1.70126
A0A8I6A103	Ddx39b	RNA helicase	1.69685
Q6AYT3	Rtcb	RNA-splicing ligase RtcB homolog	1.69146
F7FD31	Defb24	Beta-defensin	1.69053
A0A8I5ZNL6	Dab2	DAB adaptor protein 2	1.68587
F7EPH4	Ppa1	inorganic diphosphatase	1.68435
A0A8I6AG77	Itpa	Inosine triphosphatase	1.68374
A0A8I6GJ97	ENSRNOG00000069456	phosphopyruvate hydratase	1.68301
A0A8I5Y576	Aldh7a1	Aldehyde dehydrogenase 7 family, member A1	1.67831
Q9WVK7	Hadh	Hydroxyacyl-coenzyme A dehydrogenase, mitochondrial	1.67584
A0A8I5Y1W8	Lrrc59	Leucine rich repeat containing 59	1.6673
A0A0G2JYA4	LOC100362453	Serine/threonine-protein phosphatase	1.66709
A0A8I6ANC4	Coro1c	Coronin	1.66093
A0A8I5ZX82	Camk2b	Calcium/calmodulin-dependent protein kinase II beta	1.65908
Q5PPN5	Tppp3	Tubulin polymerization-promoting protein family member 3	1.65329
A0A8I6ABN6	Cnot1	CCR4-NOT transcription complex, subunit 1	1.65222
A0A8I5Y8D9	Acadm	Medium-chain specific acyl-CoA dehydrogenase, mitochondrial	1.64812
P63018	Hspa8	Heat shock cognate 71 kDa protein	1.64048
A0A8I5ZQ96	Prdx4	Peroxiredoxin 4	1.63155
P62634	Cnbp	CCHC-type zinc finger nucleic acid binding protein	1.62822
A0A0G2JSL8	Adk	Adenosine kinase	1.62744
B2GV79	Pdxp	Pdxp protein	1.62666
M0RBB1	Alyref	Aly/REF export factor	1.62573
O35567	Atic	Bifunctional purine biosynthesis protein ATIC	1.62281
A0A0G2K724	Mcts1	Malignant T-cell-amplified sequence	1.61948
A0A0H2UHG3	Cul5	Cullin 5	1.61649
A0A0U1RVI9	Rps2-ps6	Small ribosomal subunit protein uS5	1.6132
A0A8I6ACF6	Pabpc4	Poly(A) binding protein, cytoplasmic 4	1.60853
Q1JU68	Eif3a	Eukaryotic translation initiation factor 3 subunit A	1.60841
Q7M767	Ube2v2	Ubiquitin-conjugating enzyme E2 variant 2	1.60797
A0A0G2K8R4	Hdlbp	High density lipoprotein binding protein	1.60646
A0A0G2K7B7	Cnot10	CCR4-NOT transcription complex subunit 10	1.6031
A0A8I6GKI8	Pin4	Peptidyl-prolyl cis-trans isomerase	1.60086
Q68FT7	Farsb	Phenylalanine--tRNA ligase beta subunit	1.59741
A0A0G2K3Z7	Taf15	TATA-box binding protein associated factor 15	1.59357
A0A8J8XXQ6	Hnrnpab	Heterogeneous nuclear ribonucleoprotein A/B	1.58951
B1WC49	Api5	Apoptosis inhibitor 5	1.58705
A0A8I6GMR8	Srsf1	Serine/arginine-rich splicing factor 1	1.58453
Q6AYD3	Pa2g4	Proliferation-associated protein 2G4	1.5841
D3ZE72	Metap1	Methionine aminopeptidase	1.58362
P27881	Hk2	Hexokinase-2	1.57839
A0A140TAA4	Pdcd6ip	Programmed cell death 6-interacting protein	1.57164
Q920P0	Dcxr	L-xylulose reductase	1.56591
Q5XI34	Ppp2r1a	Protein phosphatase 2 scaffold subunit A alpha	1.56271
B1WBS4	Vps26b	VPS26 retromer complex component B	1.55214
O09175	Rnpep	Aminopeptidase B	1.54775
A0A0G2JTS3	Vps29	Vacuolar protein sorting-associated protein 29	1.54672
A0A0G2JSI1	Aldh9a1	Aldehyde dehydrogenase 9 family, member A1	1.54564
A0A8I5ZR65	Ecpas	Ecm29 proteasome adaptor and scaffold	1.54443
Q5XIM5	Cdv3	Protein CDV3 homolog	1.53142
A0A8I5ZL75	Eif1b	Eukaryotic translation initiation factor 1B	1.5288
A0A8I5ZT87	Mycbp	Myc binding protein	1.52499
Q9EQX9	Ube2n	Ubiquitin-conjugating enzyme E2 N	1.52288
P63245	Rack1	Small ribosomal subunit protein RACK1	1.52084
D3ZG07	Lsm6	LSM6 homolog, U6 small nuclear RNA and mRNA degradation associated	1.51712
A0A8I5ZY25	Eprs1	proline--tRNA ligase	1.51674
A0A0G2JU96	Ahnak	AHNAK nucleoprotein	1.51631
Q8VHK7	Hdgf	Hepatoma-derived growth factor	1.51616
A0A8I6AQM8	Focad	Focadhesin	1.51599
Q6MFY6	Ppp1r11	E3 ubiquitin-protein ligase PPP1R11	1.51427
Q8K585	Hmga1	High mobility group protein HMG-I/HMG-Y	1.51416
A0A8I6AD19	Flad1	FAD synthase	1.51402
F7FNG5	Cul4a	Cullin 4A	1.51219
A0A8I5Y747	Ncl	Nucleolin	1.50708
A0A8L2UJK5	Ccn2	Cellular communication network factor 2	1.50235
